# Supplementary material for: Nylons with Highly-Bright and Ultralong Organic Room-Temperature Phosphorescence
Source: Nat Commun. 2024 May 23;15:4402. doi: 10.1038/s41467-024-48836-7 (PMC11116439; doi:10.1038/s41467-024-48836-7)
Supplement: Supplementary file 4 — Supplementary Data 1 [file 41467_2024_48836_MOESM4_ESM.txt]

27
Molecule Name
N     0.979900    10.416800     9.693600
 H     0.769939    11.145193     9.029549
 N     1.642400     9.432900    11.607400
 N    -0.885800     9.523400     6.448400
 C     1.588500    10.562100    10.920000
 C     1.023500     8.507900    10.801000
 C     2.142200    11.841300    11.380600
 C     0.605600     9.104400     9.599800
 N     1.679200     5.923100    13.103900
 C    -0.038900     8.368600     8.600200
 C     0.809300     7.137100    10.992800
 C    -0.242400     6.999000     8.813000
 H    -0.737506     6.414977     8.048782
 C     2.515300    11.975500    12.718900
 H     2.378377    11.130100    13.381271
 C    -0.505200     9.004900     7.392000
 C     1.276000     6.477500    12.189800
 C     2.328300    12.917500    10.518200
 H     2.081672    12.836920     9.464647
 C     0.176500     6.403000     9.989000
 H     0.017746     5.342864    10.138749
 C     3.038700    13.163100    13.179500
 H     3.317290    13.255003    14.223268
 C     2.860700    14.094400    10.985800
 H     3.007448    14.923396    10.302386
 C     3.220700    14.228100    12.317100
 H     3.639350    15.160955    12.676528
